# Supplementary material for: Lactobacillus plantarum possesses the capability for wall teichoic acid backbone alditol switching
Source: Microb Cell Fact. 2012 Sep 11;11:123. doi: 10.1186/1475-2859-11-123 (PMC3511166; doi:10.1186/1475-2859-11-123)
Supplement: Additional file 2 — Table S2. Relative transcription levels of genes over 2-fold regulated (fdr < 0.05) in the dltX-D (NZ3539Cm) and tagF1-2 (NZ3547Cm) mutants as compared to the wild-type strain. [file 1475-2859-11-123-S2.xlsx]

## Sheet: dltX-D
lp number:	gene name:	function:	main class:	sub class:	subcellular location:	dltX-D over WCFS1:	FDR:
lp_0074	lp_0074	transcription regulator, DeoR family	Regulatory functions	DeoR-family regulators	@Intracellular	2.80835	0.00884487
lp_0082	lp_0082	oxidoreductase	Hypothetical proteins	Conserved: putative function	@Intracellular	2.70863	0.022749
lp_0127	lp_0127	oxidoreductase	Hypothetical proteins	Conserved: putative function	@Intracellular	2.56338	0.00163401
lp_0129	hsp1	small heat shock protein	Cellular processes	Adaptations and atypical conditions (Heat/cold shock)	@Intracellular	11.121	2.22562e-05
lp_0135	lp_0135	unknown	Hypothetical proteins	Not conserved: other	@N-terminally anchored (No CS)	4.02082	0.0347702
lp_0136	lp_0136	2,5 diketo-D-gluconic acid -like reductase, NADP dependent, promiscuous	Hypothetical proteins	Conserved: putative function	@Intracellular	3.22099	0.0134921
lp_0139	lai	linoleic acid isomerase	Cell envelope	Cell surface proteins: membrane bound	@N-terminally anchored (No CS)	2.42841	0.000576843
lp_0141	lp_0141	extracellular protein	Cell envelope	Cell surface proteins: other	@Secretory(released) (with CS)	4.74056	0.00380159
lp_0159	lp_0159	short-chain dehydrogenase/oxidoreductase	Energy metabolism	Aerobic	@Intracellular	2.21865	0.00473603
lp_0160	lp_0160	ABC transporter, ATP-binding protein	Transport and binding proteins	Unknown substrate	@Intracellular	2.72837	0.00793584
lp_0161	lp_0161	ABC transporter, permease protein	Transport and binding proteins	Unknown substrate	@Multi-transmembrane	3.82099	0.00494437
lp_0173	lp_0173	transcription regulator, LacI family, maltose related	Regulatory functions	LacI-family regulators	@Intracellular	0.345361	0.0340972
lp_0183	lp_0183	integral membrane protein	Hypothetical proteins	Conserved: membrane proteins	@Multi-transmembrane	2.31027	0.00102752
lp_0197	lp_0197	cell surface protein precursor	Cell envelope	Cell surface proteins: LPxTG anchor	@LPxTG Cell-wall anchored	0.494358	0.00413755
lp_0210	ack1	acetate kinase	Energy metabolism	Fermentation	@Intracellular	0.485782	0.0017591
lp_0215	lp_0215	ABC transporter, ATP-binding protein	Transport and binding proteins	Unknown substrate	@Intracellular	0.490982	0.032494
lp_0260	lp_0260	unknown	Hypothetical proteins	Conserved: other	@Intracellular	2.8784	0.00700035
lp_0261	lp_0261	integral membrane protein	Hypothetical proteins	Conserved: membrane proteins	@Multi-transmembrane	3.00381	0.00603515
lp_0262	treR	trehalose operon transcriptional repressor, GntR family	Regulatory functions	GntR-family regulators	@Intracellular	0.219839	0.0234696
lp_0281	lp_0281	transcription regulator, MerR family	Regulatory functions	MerR-family regulators	@Intracellular	2.60204	0.00206257
lp_0286	pts6C	cellobiose PTS, EIIC	Transport and binding proteins	PTS systems	@Multi-transmembrane	0.326494	0.0116935
lp_0291	lp_0291	FAD/FMN-containing dehydrogenase	Hypothetical proteins	Conserved: putative function	@Intracellular	2.90328	0.00140129
lp_0340	lp_0340	unknown	Hypothetical proteins	Conserved: other	@Intracellular	2.76482	0.00164153
lp_0343	tagG	teichoic acid ABC transporter, permease protein	Transport and binding proteins	Carbohydrates, organic alcohols and acids	@Multi-transmembrane	2.66679	0.000290041
lp_0344	tagH	teichoic acid ABC transporter, ATP-binding protein	Transport and binding proteins	Carbohydrates, organic alcohols and acids	@Intracellular /TMH start AFTER 60	3.38563	0.000196471
lp_0349	amtB	ammonium transport protein	Transport and binding proteins	Cations	@Multi-transmembrane	0.490474	0.00476784
lp_0357	lp_0357	integral membrane protein	Hypothetical proteins	Conserved: membrane proteins	@Multi-transmembrane	0.476201	0.00428359
lp_0368	choQ	glycine betaine/carnitine/choline ABC transporter, ATP-binding protein	Transport and binding proteins	Amino acids, peptides and amines	@Intracellular	0.459814	0.00499287
lp_0374	lp_0374	extracellular protein	Cell envelope	Cell surface proteins: other	@N-terminally anchored (No CS)	3.66639	0.0236233
lp_0409	plnM	immunity protein PlnM	Cellular processes	Toxin production and resistance (plantaricin)	@Multi-transmembrane	2.31886	0.00136191
lp_0481	pyrG	CTP synthase	Purines, pyrimidines, nucleosides and nucleotides	Pyrimidine ribonucleotide biosynthesis	@Intracellular	0.49383	0.00209683
lp_0482	lp_0482	transcription regulator	Regulatory functions	Other	@Intracellular	2.16958	0.00230346
lp_0493	lp_0493	unknown	Hypothetical proteins	Conserved: other	@Intracellular	2.3549	0.0212856
lp_0525	kup1	potassium uptake protein	Transport and binding proteins	Cations	@Multi-transmembrane	2.17647	0.0135326
lp_0554	lp_0554	unknown	Hypothetical proteins	Not conserved: other	@Intracellular	2.1502	0.0134762
lp_0628	lp_0628	prophage P1 protein 5, superinfection exclusion (cell surface N-anchored)	Other categories	Phage and prophage related functions	@N-terminally anchored (No CS)	0.369644	0.000308573
lp_0629	lp_0629	prophage P1 protein 6	Other categories	Phage and prophage related functions	@Multi-transmembrane	0.392855	0.000411786
lp_0632	lp_0632	prophage P1 protein 9, phage transcriptional regulator, Cro/CI family	Other categories	Phage and prophage related functions	@Intracellular	0.0920957	0.0462358
lp_0661	lp_0661	prophage P1 protein 38, terminase large subunit TerL	Other categories	Phage and prophage related functions	@Intracellular	0.266472	0.0243793
lp_0664	lp_0664	prophage P1 protein 41, scaffold protein	Other categories	Phage and prophage related functions	@Intracellular	0.130453	0.000256361
lp_0665	lp_0665	prophage P1 protein 42, major capsid protein	Other categories	Phage and prophage related functions	@Intracellular	0.318289	0.0462644
lp_0667	lp_0667	prophage P1 protein 44	Other categories	Phage and prophage related functions	@Intracellular	0.207101	0.0126306
lp_0668	lp_0668	prophage P1 protein 45, head-tail joining protein	Other categories	Phage and prophage related functions	@Intracellular	0.0988354	0.00400071
lp_0669	lp_0669	prophage P1 protein 46	Other categories	Phage and prophage related functions	@Intracellular	0.123707	0.0161771
lp_0670	lp_0670	prophage P1 protein 47	Other categories	Phage and prophage related functions	@Intracellular	0.284037	0.0459023
lp_0672	lp_0672	prophage P1 protein 49	Other categories	Phage and prophage related functions	@Intracellular	0.197074	0.012739
lp_0688	lp_0688	DNA entry nuclease	Cellular processes	DNA Transformation and competence	@N-terminally anchored (No CS)	0.440662	0.0282823
lp_0736	comFC	late competence protein, phosphoribosyltransferase (putative)	Cellular processes	DNA Transformation and competence	@Intracellular	18.8323	0.012829
lp_0750	pstA	phosphate ABC transporter, ATP-binding protein	Transport and binding proteins	Anions	@Intracellular	0.429836	0.0380813
lp_0786	clpP	endopeptidase Clp, proteolytic subunit	Cellular processes	Adaptations and atypical conditions (Clp system)	@Intracellular	3.84164	0.000180658
lp_0838	lp_0838	integral membrane protein	Hypothetical proteins	Conserved: other	@Multi-transmembrane	6.87732	0.000133808
lp_0874	lp_0874	bifunctional protein: aminotransferase (pyridoxal-phosphate-dependent) ; 2-hydroxyacid dehydrogenase	Energy metabolism	Amino acids and amines	@Intracellular	0.431832	0.0147898
lp_0875	lp_0875	unknown	Hypothetical proteins	Conserved: other	@Intracellular	28.1132	9.00055e-06
lp_0889	lp_0889	transcription regulator, MarR family	Regulatory functions	MarR-family regulators	@Intracellular	3.76919	0.00386239
lp_0907	lp_0907	integral membrane protein, DedA family	Hypothetical proteins	Conserved: putative function	@Multi-transmembrane	5.68726	0.000229131
lp_0915	lp_0915	phage protein	Other categories	Phage and prophage related functions	@Multi-transmembrane	0.390263	0.0126136
lp_0956	asnS1	asparagine--tRNA ligase	Protein synthesis	tRNA aminoacylation	@Intracellular	0.360892	0.000121194
lp_0984	lp_0984	unknown	Hypothetical proteins	Conserved: other	@Intracellular	2.89431	0.0010551
lp_1011	dgk1	deoxyadenosine kinase / deoxyguanosine kinase	Purines, pyrimidines, nucleosides and nucleotides	2'-deoxyribonucleotide metabolism	@Intracellular	0.419615	0.00310211
lp_1018	ctsR	transcription repressor of class III stress genes	Regulatory functions	Other	@Intracellular	2.28706	0.000318969
lp_1019	clpC	ATP-dependent Clp protease, ATP-binding subunit ClpC	Cellular processes	Adaptations and atypical conditions (Clp system)	@Intracellular	2.18822	0.000636226
lp_1069	ndh2	NADH dehydrogenase, membrane-anchored	Energy metabolism	Electron transport	@Multi-transmembrane	0.447448	0.00117113
lp_1084	aroD1	shikimate 5-dehydrogenase	Amino acid biosynthesis	Aromatic amino-acid family	@Intracellular	0.474092	0.00245385
lp_1086	aroB	3-dehydroquinate synthase	Amino acid biosynthesis	Aromatic amino-acid family	@Intracellular	0.379706	0.00753084
lp_1105	mae	malic enzyme, NAD-dependent	Energy metabolism	Fermentation	@Intracellular	0.319328	0.00513674
lp_1106	citC	[citrate (pro-3S)-lyase] ligase	Energy metabolism	TCA cycle	@Intracellular	0.235323	0.000226048
lp_1107	citD	citrate lyase, acyl carrier protein	Energy metabolism	TCA cycle	@Intracellular	0.355628	0.000842043
lp_1108	citE	citrate lyase, beta chain	Energy metabolism	TCA cycle	@Intracellular	0.36097	0.00492741
lp_1109	citF	citrate lyase, alpha chain	Energy metabolism	TCA cycle	@Intracellular	0.349431	0.000991429
lp_1119	mleP2	malate transport protein	Transport and binding proteins	Carbohydrates, organic alcohols and acids	@Multi-transmembrane	0.313763	0.0191994
lp_1169	gdh	glutamate dehydrogenase, NADP-specific	Amino acid biosynthesis	Glutamate family	@Intracellular	0.302606	0.0161159
lp_1175	glpF4	glycerol uptake facilitator protein	Transport and binding proteins	Carbohydrates, organic alcohols and acids	@Multi-transmembrane	0.405395	0.00118682
lp_1244	lp_1244	unknown	Hypothetical proteins	Not conserved: other	@Intracellular	2.2079	0.00073718
lp_1269	clpE	ATP-dependent Clp protease, ATP-binding subunit ClpE	Cellular processes	Adaptations and atypical conditions (Clp system)	@Intracellular	2.96797	0.00290719
lp_1300	lp_1300	integral membrane protein	Hypothetical proteins	Conserved: membrane proteins	@Multi-transmembrane	3.79595	0.00103528
lp_1341	lp_1341	transcription regulator, MerR family	Regulatory functions	MerR-family regulators	@Intracellular	2.12125	0.0417635
lp_1357	lp_1357	extracellular protein, membrane-anchored (putative)	Hypothetical proteins	Not conserved: other	@N-terminally anchored (No CS)	0.0144768	8.27839e-05
lp_1362	lp_1362	unknown	Hypothetical proteins	Not conserved: other	@Intracellular	2.37119	0.00764257
lp_1388	lp_1388	unknown	Hypothetical proteins	Conserved: other	@Intracellular	2.61757	0.00082437
lp_1390	lp_1390	acetyltransferase, GNAT family (putative)	Hypothetical proteins	Conserved: putative function	@Intracellular	0.447786	0.0105088
lp_1419	lp_1419	unknown	Hypothetical proteins	Not conserved: other	@Multi-transmembrane	21.1081	0.00412169
lp_1435	lp_1435	integral membrane protein	Hypothetical proteins	Conserved: membrane proteins	@Intracellular	3.40667	0.00166571
lp_1470	csd1	cysteine desulfurase	Biosynthesis of cofactors, prosthetic groups, and carriers	unspecified	@Intracellular	0.426906	0.0129982
lp_1519	lp_1519	ATPase, AAA family (putative)	Hypothetical proteins	Conserved: putative function	@Intracellular	2.74951	0.00887439
lp_1522	lp_1522	transcription regulator, MarR family (putative)	Regulatory functions	Other	@Intracellular	3.06131	0.0107448
lp_1546	lp_1546	prenyltransferase	Biosynthesis of cofactors, prosthetic groups, and carriers	Menaquinone and ubiquinone	@Multi-transmembrane	0.400792	0.0189286
lp_1590	lp_1590	integral membrane protein	Hypothetical proteins	Not conserved: membrane proteins	@Intracellular /TMH start AFTER 60	5.95117	0.00289433
lp_1642	lp_1642	unknown	Hypothetical proteins	Conserved: other	@Intracellular	0.432808	0.00575796
lp_1702	lp_1702	integral membrane protein	Hypothetical proteins	Conserved: membrane proteins	@Multi-transmembrane	0.495102	0.00549391
lp_1746	lp_1746	D-Methionine ABC transporter, substrate binding protein (putative)	Transport and binding proteins	Amino acids, peptides and amines	@N-terminally anchored (No CS)	0.283305	0.027643
lp_1764	lp_1764	muramoyl-tetrapeptide carboxypeptidase, S66 family (putative)	Cellular processes	Murein sacculus and peptidoglycan	@Intracellular	0.363165	0.0174922
lp_1765	lp_1765	acetyltransferase, GNAT family, N-terminal fragment (putative)	Hypothetical proteins	Conserved: putative function	@Intracellular	0.478261	0.0374899
lp_1766	lp_1766	acetyltransferase, GNAT family, C-terminal fragment (putative)	Hypothetical proteins	Conserved: putative function	@Intracellular	0.398224	0.0296367
lp_1785	pgm5	phosphoglycerate mutase family protein	Energy metabolism	Glycolysis	@Intracellular	0.435917	0.021938
lp_1816	tarI	D-ribitol-5-phosphate cytidylyltransferase (putative)	Cell envelope	Teichoic acid biosynthesis	@Intracellular	6.63757	0.00589112
lp_1817	tarJ	ribitol-5-phosphate 2-dehydrogenase (putative)	Cell envelope	Teichoic acid biosynthesis	@Intracellular	7.14479	0.00382931
lp_1822	gshR3	glutathione reductase	Biosynthesis of cofactors, prosthetic groups, and carriers	Glutathione, thioredoxin, and glutaredoxin	@Intracellular	2.32314	0.0454651
lp_1900	lp_1900	integral membrane protein	Hypothetical proteins	Conserved: membrane proteins	@Multi-transmembrane	0.0291771	6.42675e-06
lp_1901	lp_1901	unknown	Hypothetical proteins	Not conserved: other	@N-terminally anchored (No CS)	4.04348	0.00591116
lp_1903	clpB	ATP-dependent Clp protease, ATP-binding subunit ClpB	Cellular processes	Adaptations and atypical conditions (Clp system)	@Intracellular	4.36139	1.10946e-05
lp_1908	lp_1908	integral membrane protein	Hypothetical proteins	Conserved: membrane proteins	@Multi-transmembrane	55.1165	2.61806e-05
lp_1921	lp_1921	transport protein	Transport and binding proteins	Unknown substrate	@Multi-transmembrane	3.50168	0.00570553
lp_1922	lp_1922	transcription regulator, MarR family (putative)	Regulatory functions	MarR-family regulators	@Intracellular	2.31984	0.00163063
lp_1939	lp_1939	oxidoreductase	Hypothetical proteins	Conserved: putative function	@Intracellular	2.66332	0.00163948
lp_1963	dnaG	DNA primase DnaG	DNA metabolism	DNA replication recombination, and repair	@Intracellular	0.428364	0.00105294
lp_2016	dltD	poly(glycerophosphate chain) D-alanine transfer protein DltD	Cell envelope	Teichoic acid biosynthesis	@N-terminally anchored (No CS)	0.00114212	1.23069e-05
lp_2017	dltC1	D-alanine--poly(phosphoribitol) ligase subunit 2	Cell envelope	Teichoic acid biosynthesis	@Intracellular	0.00197927	1.6375e-05
lp_2018	dltB	D-alanyl transfer protein DltB	Cell envelope	Teichoic acid biosynthesis	@Multi-transmembrane	0.000810842	1.07468e-05
lp_2019	dltA	D-alanine--poly(phosphoribitol) ligase subunit 1	Cell envelope	Teichoic acid biosynthesis	@Intracellular	0.0678595	1.01397e-05
lp_2020	dltX	D-Ala-teichoic acid biosynthesis protein (putative)	Cell envelope	Teichoic acid biosynthesis	@N-terminally anchored (No CS)	0.207288	5.39141e-06
lp_2021	pbpX2	serine-type D-Ala-D-Ala carboxypeptidase	Cell envelope	Murein sacculus and peptidoglycan	@N-terminally anchored (No CS)	0.221501	0.000267025
lp_2033	aroI	shikimate kinase	Amino acid biosynthesis	Aromatic amino-acid family	@Intracellular	0.420106	0.0301108
lp_2035	aroE	3-phosphoshikimate 1-carboxyvinyltransferase	Amino acid biosynthesis	Aromatic amino-acid family	@Intracellular	0.37017	0.00130413
lp_2037	aroF	chorismate synthase	Amino acid biosynthesis	Aromatic amino-acid family	@Intracellular	0.431729	0.00438925
lp_2074	lp_2074	transposase, fragment	Other categories	Transposon related functions	@Intracellular	20.6868	0.0212731
lp_2075	lp_2075	transcriptional attenuator, cell envelope-related, LytR family	Regulatory functions	LytR-family regulators	@N-terminally anchored (No CS)	5.12182	0.00751968
lp_2076	lp_2076	ABC transporter, ATP-binding protein	Transport and binding proteins	Anions	@Intracellular	6.2989	0.00428833
lp_2077	lp_2077	ABC transporter, permease protein	Transport and binding proteins	Anions	@Multi-transmembrane	7.18252	0.00386899
lp_2078	rodA1	rod-shape determining protein	Cellular processes	Cell division	@Multi-transmembrane	6.38483	0.00256351
lp_2112	lp_2112	unknown	Hypothetical proteins	Conserved: other	@Intracellular	3.12263	0.00179501
lp_2147	suhB	myo-inositol-1(or 4)-monophosphatase	Energy metabolism	Sugars	@Intracellular	0.357299	0.00472247
lp_2149	lp_2149	unknown	Hypothetical proteins	Conserved: other	@Intracellular	0.405836	0.000458104
lp_2150	lp_2150	L-lactate dehydrogenase (putative)	Energy metabolism	Fermentation		0.373082	0.00537643
lp_2162	lp_2162	extracellular protein, NlpC/P60 family, gamma-D-glutamate-meso-diaminopimelate muropeptidase (putative)	Cell envelope	Cell surface proteins: peptidoglycan-bound	@N-terminally anchored (with CS)	0.494822	0.00113787
lp_2248	comGB	ComG operon protein 2, bacterial type II secretion system protein	Cellular processes	DNA Transformation and competence	@Multi-transmembrane	0.0898238	0.0313206
lp_2335	lp_2335	transcription regulator, ArsR family	Regulatory functions	ArsR-family regulators	@Intracellular	0.471941	0.0228252
lp_2371	pyrP	uracil transport protein	Transport and binding proteins	Nucleosides, purines and pyrimidines	@Multi-transmembrane	0.333812	0.00965088
lp_2396	lp_2396	extracellular protein, DUF 1093 family, membrane-bound (putative)	Cell envelope	Cell surface proteins: membrane bound	@N-terminally anchored (No CS)	2.23423	0.0325397
lp_2399	lp_2399	prophage P2a protein 58, holin	Other categories	Phage and prophage related functions	@Multi-transmembrane	0.283917	0.0112535
lp_2401	lp_2401	prophage P2a protein 56, lysin	Other categories	Phage and prophage related functions	@Secretory(released) (with CS)	0.112484	0.00106528
lp_2402	lp_2402	prophage P2a protein 55	Other categories	Phage and prophage related functions	@N-terminally anchored (No CS)	0.0819149	1.10736e-05
lp_2405	lp_2405	prophage P2a protein 52	Other categories	Phage and prophage related functions	@Intracellular	0.360018	0.0169295
lp_2407	lp_2407	prophage P2a protein 50	Other categories	Phage and prophage related functions	@Intracellular	0.225743	0.011755
lp_2408	lp_2408	prophage P2a protein 49	Other categories	Phage and prophage related functions	@Intracellular	0.163956	0.0294628
lp_2409	lp_2409	prophage P2a protein 48; tape measure protein	Other categories	Phage and prophage related functions	@Multi-transmembrane	0.298354	0.00823515
lp_2410	lp_2410	prophage P2a protein 47	Other categories	Phage and prophage related functions	@Intracellular	0.252881	0.00135899
lp_2411	lp_2411	prophage P2a protein 46	Other categories	Phage and prophage related functions	@Intracellular	0.315671	0.00104933
lp_2412	lp_2412	prophage P2a protein 45	Other categories	Phage and prophage related functions	@Intracellular	0.266383	0.0010012
lp_2413	lp_2413	prophage P2a protein 44	Other categories	Phage and prophage related functions	@Intracellular	0.240848	0.00146293
lp_2414	lp_2414	prophage P2a protein 43; head-tail joining protein	Other categories	Phage and prophage related functions	@Intracellular	0.246809	0.00134894
lp_2415	lp_2415	prophage P2a protein 42	Other categories	Phage and prophage related functions	@Intracellular	0.229373	0.00245859
lp_2416	lp_2416	prophage P2a protein 41	Other categories	Phage and prophage related functions	@Intracellular	0.160501	0.000930187
lp_2417	lp_2417	prophage P2a protein 40; major capsid protein	Other categories	Phage and prophage related functions	@Intracellular	0.120894	0.000430942
lp_2418	lp_2418	prophage P2a protein 39; scaffold protein	Other categories	Phage and prophage related functions	@Intracellular	0.184708	0.00147928
lp_2419	lp_2419	prophage P2a protein 38; minor head protein	Other categories	Phage and prophage related functions	@Intracellular	0.190823	0.022869
lp_2420	lp_2420	prophage P2a protein 37; portal protein	Other categories	Phage and prophage related functions	@Intracellular	0.173636	0.00562543
lp_2422	lp_2422	prophage P2a protein 35; terminase large subunit TerL	Other categories	Phage and prophage related functions	@Intracellular	0.261255	0.0485762
lp_2423	lp_2423	prophage P2a protein 34; terminase small subunit TerS	Other categories	Phage and prophage related functions	@Intracellular	0.0449093	4.96949e-06
lp_2424	lp_2424	prophage P2a protein 33	Other categories	Phage and prophage related functions	@Intracellular	0.0958453	0.0214632
lp_2439	lp_2439	prophage P2a protein 18	Other categories	Phage and prophage related functions	@Intracellular	0.259819	0.0271686
lp_2443	lp_2443	prophage P2a protein 14	Other categories	Phage and prophage related functions	@Intracellular	2.11869	0.00700377
lp_2445	lp_2445	prophage P2a protein 12	Other categories	Phage and prophage related functions	@Intracellular	0.367565	0.0418588
lp_2446	lp_2446	prophage P2a protein 11	Other categories	Phage and prophage related functions	@Intracellular	0.248585	0.021976
lp_2449	lp_2449	prophage P2a protein 8	Other categories	Phage and prophage related functions	@Intracellular	0.413179	0.000324355
lp_2454	lp_2454	prophage P2a protein 3; DNA adenine methylase	Other categories	Phage and prophage related functions	@Intracellular	0.470294	0.00440843
lp_2475	lp_2475	prophage P2b protein 6	Other categories	Phage and prophage related functions	@Intracellular	0.00605313	0.00146683
lp_2529	lp_2529	unknown	Hypothetical proteins	Not conserved: other	@Intracellular	2.34862	0.0215727
lp_2536	cysD	O-acetylhomoserine sulfhydrylase	Amino acid biosynthesis	Serine family	@Intracellular	0.419562	0.03685
lp_2570	asd2	aspartate-semialdehyde dehydrogenase	Amino acid biosynthesis	Aspartate family	@Intracellular	2.24047	0.00149043
lp_2613	lp_2613	ABC transporter, permease protein	Transport and binding proteins	Unknown substrate	@Multi-transmembrane	0.432767	0.0148372
lp_2614	lp_2614	ABC transporter, ATP-binding protein	Transport and binding proteins	Unknown substrate	@Intracellular	0.466289	0.0167257
lp_2629	pox3	pyruvate oxidase	Energy metabolism	Aerobic	@Intracellular	6.1117	0.000858145
lp_2653	rluA	ribosomal large subunit pseudouridylate synthase	Protein synthesis	tRNA and rRNA base modification	@Intracellular	0.309406	0.00566288
lp_2676	lp_2676	transcription regulator, MerR family	Regulatory functions	MerR-family regulators	@Intracellular	4.06177	0.0257208
lp_2689	lp_2689	transcription regulator, LysR family	Regulatory functions	LysR-family regulators	@Intracellular	3.36994	0.00370403
lp_2698	pyrF	orotidine-5'-phosphate decarboxylase	Purines, pyrimidines, nucleosides and nucleotides	Pyrimidine ribonucleotide biosynthesis	@Intracellular	0.0742029	0.00194872
lp_2699	pyrD	dihydroorotate oxidase	Purines, pyrimidines, nucleosides and nucleotides	Pyrimidine ribonucleotide biosynthesis	@Intracellular	0.151046	0.00178412
lp_2700	pyrAB	carbamoyl-phosphate synthase, pyrimidine-specific, large chain	Purines, pyrimidines, nucleosides and nucleotides	Pyrimidine ribonucleotide biosynthesis	@Intracellular	0.196825	0.000775286
lp_2701	pyrAA	carbamoyl-phosphate synthase, pyrimidine-specific, small chain	Purines, pyrimidines, nucleosides and nucleotides	Pyrimidine ribonucleotide biosynthesis	@Intracellular	0.171827	0.00496514
lp_2702	pyrC	dihydroorotase	Purines, pyrimidines, nucleosides and nucleotides	Pyrimidine ribonucleotide biosynthesis	@Intracellular	0.145702	0.00492191
lp_2704	pyrR1	pyrimidine operon regulator	Regulatory functions	Other	@Intracellular	0.425572	0.00426386
lp_2710	lp_2710	purine transport protein	Transport and binding proteins	Nucleosides, purines and pyrimidines	@Multi-transmembrane	0.350932	0.00872321
lp_2712	lp_2712	purine transport protein (putative)	Transport and binding proteins	Nucleosides, purines and pyrimidines	@Multi-transmembrane	0.445857	0.00788099
lp_2739	lp_2739	ABC transporter, ATP-binding protein	Transport and binding proteins	Unknown substrate	@Intracellular	0.10978	0.00744779
lp_2795	lp_2795	cell surface protein precursor	Cell envelope	Cell surface proteins: LPxTG anchor	@LPxTG Cell-wall anchored	4.95726	0.0443462
lp_2812	lp_2812	extracellular protein, membrane-anchored (putative)	Cell envelope	Cell surface proteins: membrane bound	@N-terminally anchored (No CS)	4.44324	0.00178081
lp_2827	napA3	Na(+)/H(+) antiporter	Transport and binding proteins	Cations	@Multi-transmembrane	2.7673	0.0215493
lp_2854	lp_2854	transcription regulator, MerR family	Regulatory functions	MerR-family regulators	@Intracellular	2.23274	0.0228228
lp_2909	lp_2909	acetyltransferase, GNAT family (putative)	Hypothetical proteins	Conserved: putative function	@Intracellular	2.22944	0.0132271
lp_2918	ropB	transcription regulator, TetR family	Regulatory functions	Other	@Intracellular	2.18293	0.0481379
lp_2926	lp_2926	unknown	Hypothetical proteins	Conserved: other	@Intracellular	2.11916	0.0483628
lp_2931	nrdG	anaerobic ribonucleotide reductase activator protein	Purines, pyrimidines, nucleosides and nucleotides	Pyrimidine ribonucleotide biosynthesis	@Intracellular	0.287145	0.000856357
lp_2932	nrdD	anaerobic ribonucleoside-triphosphate reductase	Purines, pyrimidines, nucleosides and nucleotides	Pyrimidine ribonucleotide biosynthesis	@Intracellular	0.22636	0.000179169
lp_2948	lp_2948	unknown	Hypothetical proteins	Conserved: other	@Intracellular /TMH start AFTER 60	0.0922387	0.000656493
lp_2965	lp_2965	transcriptional regulator/ sugar kinase, ROK family	Energy metabolism	Sugars	@Intracellular	0.229656	0.0227588
lp_2981	livE	branched-chain amino acid ABC transporter, ATP-binding protein	Transport and binding proteins	Amino acids, peptides and amines	@Intracellular	0.0931673	0.030055
lp_2988	zmp3	extracellular zinc metalloproteinase, M10 family (putative)	Cell envelope	Cell surface proteins: other	@Intracellular	2.523	0.00562303
lp_2992	mntH2	manganese transport protein	Transport and binding proteins	Cations	@Multi-transmembrane	0.125369	0.000841871
lp_3000	lp_3000	ABC transporter, ATP-binding and permease protein	Transport and binding proteins	Unknown substrate	@Multi-transmembrane	2.19921	0.0133242
lp_3013	lp_3013	transcription regulator, MerR family	Regulatory functions	MerR-family regulators	@Intracellular	2.02335	0.00509931
lp_3014	lp_3014	extracellular transglycosylase (putative)	Cell envelope	Cell surface proteins: peptidoglycan-bound	@N-terminally anchored (No CS)	2.32123	0.000988134
lp_3019	lp_3019	extracellular protein (putative)	Cell envelope	Cell surface proteins: membrane bound	@N-terminally anchored (No CS)	0.450746	0.0328316
lp_3047	lp_3047	unknown	Hypothetical proteins	Not conserved: other	@Intracellular	2.33731	0.0102514
lp_3073	lp_3073	extracellular protein	Cell envelope	Cell surface proteins: other	@N-terminally anchored (with CS)	0.0260019	0.0135154
lp_3077	lp_3077	extracellular protein (putative)	Cell envelope	Cell surface proteins: other	@N-terminally anchored (No CS)	8.93429	4.54157e-06
lp_3085	asnB2	asparagine synthase (glutamine-hydrolysing)	Amino acid biosynthesis	Glutamate family	@Intracellular	2.99066	0.000312771
lp_3091	lp_3091	unknown	Hypothetical proteins	Conserved: other	@Intracellular	0.248086	0.0300561
lp_3098	lp_3098	NAD-dependent epimerase/dehydratase protein family (putative)	Hypothetical proteins	Conserved: putative function	@Intracellular	2.97502	0.0243192
lp_3134	lp_3134	extracellular protein, DUF 1093 family, membrane-bound (putative)	Cell envelope	Cell surface proteins: membrane bound	@N-terminally anchored (No CS)	8.53159	0.000713206
lp_3183	lp_3183	transport protein	Transport and binding proteins	Unknown substrate	@Multi-transmembrane	0.220443	0.0441643
lp_3193	prtM2	peptidylprolyl isomerase	Protein fate	Protein folding and stabilization	@Lipid anchored	0.0906272	1.078e-05
lp_3204	nupC	pyrimidine nucleoside transport protein	Transport and binding proteins	Nucleosides, purines and pyrimidines	@Multi-transmembrane	0.430077	0.00118395
lp_3207	lp_3207	aminotransferase	Energy metabolism	Amino acids and amines	@Intracellular	0.194149	3.56352e-05
lp_3245	lp_3245	unknown	Hypothetical proteins	Conserved: other	@Intracellular	2.17725	0.00135407
lp_3279	kup2	potassium uptake protein	Transport and binding proteins	Cations	@Multi-transmembrane	3.35618	0.00051103
lp_3286	lp_3286	integral membrane protein	Hypothetical proteins	Conserved: membrane proteins	@Multi-transmembrane	2.0239	0.040279
lp_3288	lp_3288	cation efflux protein	Transport and binding proteins	Cations	@Multi-transmembrane	0.452015	0.0344577
lp_3292	lp_3292	unknown	Hypothetical proteins	Not conserved: other	@Multi-transmembrane	0.0564286	0.00183847
lp_3301	lp_3301	bacteriocin transport protein (putative)	Hypothetical proteins	Conserved: membrane proteins	@Multi-transmembrane	2.20268	0.00379371
lp_3305	lp_3305	unknown	Hypothetical proteins	Conserved: other	@Intracellular	3.41936	8.46649e-05
lp_3324	lp_3324	glycine betaine/carnitine/choline transport protein	Transport and binding proteins	Amino acids, peptides and amines	@Multi-transmembrane	0.49305	0.0347156
lp_3338	nha2	Na(+)/H(+) antiporter	Transport and binding proteins	Cations	@Multi-transmembrane	0.446101	0.0284773
lp_3352	hsp3	small heat shock protein	Cellular processes	Adaptations and atypical conditions (Heat/cold shock)	@Intracellular	2.10806	0.0014208
lp_3356	lp_3356	acetyltransferase, GNAT family	Hypothetical proteins	Conserved: other	@Intracellular	6.3368	8.64219e-06
lp_3374	lp_3374	purine-cytosine transport protein	Transport and binding proteins	Nucleosides, purines and pyrimidines	@Multi-transmembrane(Lipid modified N-termini)	0.425276	0.0188639
lp_3385	lp_3385	prophage P3 protein 5	Other categories	Phage and prophage related functions	@Intracellular	0.309513	0.0358463
lp_3391	lp_3391	prophage P3 protein 0	Other categories	Phage and prophage related functions	@Intracellular	0.325714	0.0104042
lp_3411	lp_3411	extracellular protein, DUF1002 family	Cell envelope	Cell surface proteins: other	@N-terminally anchored (with CS)	2.95535	0.00115429
lp_3412	lp_3412	extracellular protein	Cell envelope	Cell surface proteins: other	@Secretory(released) (with CS)	0.316534	0.00349437
lp_3413	lp_3413	cell surface protein precursor, DUF916 family	Cell envelope	Cell surface proteins: other	@LPxTG Cell-wall anchored	0.355626	0.0139716
lp_3414	lp_3414	extracellular protein	Cell envelope	Cell surface proteins: other	@Secretory(released) (with CS)	0.342983	0.000179713
lp_3420	gadB	glutamate decarboxylase	Energy metabolism	Amino acids and amines	@Intracellular	2.43186	0.000201873
lp_3600	pts36B	galactitol PTS, EIIB	Transport and binding proteins	PTS systems	@Intracellular	0.101947	0.0241419
lp_3640	lp_3640	integral membrane protein	Hypothetical proteins	Conserved: membrane proteins	@Multi-transmembrane	0.340393	0.0135444
lp_3675	sip3	signal peptidase I	Protein fate	Protein and peptide secretion	@N-terminally anchored (No CS)	3.02502	0.00417307
lp_3676	lp_3676	extracellular protein	Cell envelope	Cell surface proteins: other	@Secretory(released) (with CS)	2.17916	0.0112136
lp_3677	lp_3677	cell surface protein precursor	Cell envelope	Cell surface proteins: LPxTG anchor	@LPxTG Cell-wall anchored	3.28774	0.00789951
lp_3678	lp_3678	cell surface protein precursor, DUF916 family	Cell envelope	Cell surface proteins: other	@C-terminally anchored (with CS)	2.61506	0.0339032
lp_3679	lp_3679	extracellular protein	Cell envelope	Cell surface proteins: other	@Secretory(released) (with CS)	2.3695	0.00744207
lp_3684	lp_3684	amidohydrolase family protein	Hypothetical proteins	Conserved: putative function	@Intracellular	4.24878	0.00905706

## Sheet: tagF1-2
lp number:	gene name:	function	main class:	sub class:	subcellular location:	tagF1-2 over WCFS1:	FDR:
lp_0018	lp_0018	ABC transporter, substrate binding protein, oligopeptide	Transport and binding proteins	Amino acids, peptides and amines	@Lipid anchored	2.24863	0.00412399
lp_0043	htrA	serine protease HtrA	Protein fate	Degradation of proteins, peptides, and glycopeptides	@N-terminally anchored (No CS)	3.48404	0.00128677
lp_0045	lp_0045	unknown	Hypothetical proteins	Conserved: other	@Intracellular	0.490783	0.0368727
lp_0053	lp_0053	fibronectin-binding protein (putative)	Cell envelope	Cell surface proteins: membrane bound	@Intracellular	0.384272	0.00884112
lp_0072	lp_0072	RNA-binding protein, ASCH domain (putative)	Transcription	RNA processing	@Intracellular	0.347104	0.0221595
lp_0074	lp_0074	transcription regulator, DeoR family	Regulatory functions	DeoR-family regulators	@Intracellular	2.24816	0.0422834
lp_0082	lp_0082	oxidoreductase	Hypothetical proteins	Conserved: putative function	@Intracellular	3.47122	0.00504083
lp_0092	lp_0092	ABC transporter, substrate binding protein, oligopeptide	Transport and binding proteins	Amino acids, peptides and amines	@Secretory(released) (with CS)	0.0791075	0.00216473
lp_0099	lp_0099	unknown	Hypothetical proteins	Not conserved: other	@Intracellular	0.443684	0.00232361
lp_0101	lp_0101	cobalt transport protein	Transport and binding proteins	Cations	@Multi-transmembrane	0.247574	0.0118318
lp_0102	cbiM	cobalamin biosynthesis protein	Transport and binding proteins	Cations	@Multi-transmembrane	0.382435	0.0333366
lp_0108	glpF1	glycerol uptake facilitator protein	Transport and binding proteins	Carbohydrates, organic alcohols and acids	@Multi-transmembrane	0.180288	0.0280323
lp_0124	pacL1	cation transporting P-type ATPase	Transport and binding proteins	Cations	@Multi-transmembrane	0.398138	0.00138644
lp_0127	lp_0127	oxidoreductase	Hypothetical proteins	Conserved: putative function	@Intracellular	2.66363	0.00536528
lp_0129	hsp1	small heat shock protein	Cellular processes	Adaptations and atypical conditions (Heat/cold shock)	@Intracellular	9.81619	4.28588e-05
lp_0135	lp_0135	unknown	Hypothetical proteins	Not conserved: other	@N-terminally anchored (No CS)	5.34808	0.0091731
lp_0136	lp_0136	2,5 diketo-D-gluconic acid -like reductase, NADP dependent, promiscuous	Hypothetical proteins	Conserved: putative function	@Intracellular	5.29282	0.00105435
lp_0158	lp_0158	unknown	Hypothetical proteins	Conserved: other	@Intracellular	9.54013	0.000954581
lp_0159	lp_0159	short-chain dehydrogenase/oxidoreductase	Energy metabolism	Aerobic	@Intracellular	3.68243	0.000195852
lp_0160	lp_0160	ABC transporter, ATP-binding protein	Transport and binding proteins	Unknown substrate	@Intracellular	2.85513	0.00581288
lp_0161	lp_0161	ABC transporter, permease protein	Transport and binding proteins	Unknown substrate	@Multi-transmembrane	4.41975	0.00369665
lp_0215	lp_0215	ABC transporter, ATP-binding protein	Transport and binding proteins	Unknown substrate	@Intracellular	0.319639	0.00458081
lp_0220	gpo	glutathione peroxidase	Cellular processes	Detoxification	@Intracellular	3.43901	6.95992e-05
lp_0221	lp_0221	2,5 diketo-D-gluconic acid -like reductase, NADP dependent (promiscuous)	Hypothetical proteins	Conserved: putative function	@Intracellular	3.04706	0.000301287
lp_0242	ndk	nucleoside-diphosphate kinase	Purines, pyrimidines, nucleosides and nucleotides	Pyrimidine ribonucleotide biosynthesis	@Intracellular	0.194733	0.0210334
lp_0244	lp_0244	NADPH-dependent FMN reductase family protein	Hypothetical proteins	Conserved: putative function	@Intracellular	2.09997	0.0111613
lp_0250	lp_0250	unknown	Hypothetical proteins	Conserved: other	@Intracellular	73.6035	4.506e-06
lp_0260	lp_0260	unknown	Hypothetical proteins	Conserved: other	@Intracellular	4.56024	0.000483365
lp_0261	lp_0261	integral membrane protein	Hypothetical proteins	Conserved: membrane proteins	@Multi-transmembrane	3.8547	0.00102839
lp_0262	treR	trehalose operon transcriptional repressor, GntR family	Regulatory functions	GntR-family regulators	@Intracellular	0.245429	0.012111
lp_0263	treA	trehalose-6-phosphate hydrolase	Central intermediary metabolism	Biosynthesis and degradation of polysaccharides	@Intracellular	3.05219	0.0191403
lp_0267	tagD1	glycerol-3-phosphate cytidylyltransferase	Cell envelope	Teichoic acid biosynthesis	@Intracellular	0.301999	5.98737e-05
lp_0268	tagF1	CDP-glycerol glycerophosphotransferase	Cell envelope	Teichoic acid biosynthesis	@Intracellular	0.00335131	1.21044e-05
lp_0269	tagF2	CDP-glycerol glycerophosphotransferase / glycosyltransferase	Cell envelope	Teichoic acid biosynthesis	@Intracellular	0.000140597	0
lp_0271	lp_0271	aromatic acid carboxylyase, subunit B (putative)	Hypothetical proteins	Conserved: putative function	@Intracellular	8.74747	1.15266e-05
lp_0272	lp_0272	aromatic acid carboxylyase, subunit D (putative)	Hypothetical proteins	Conserved: putative function	@Intracellular	5.48812	1.51651e-05
lp_0281	lp_0281	transcription regulator, MerR family	Regulatory functions	MerR-family regulators	@Intracellular	2.57374	0.00111338
lp_0282	hpk2	histidine protein kinase; sensor protein	Regulatory functions	Two-component regulators	@Multi-transmembrane	3.86841	0.00104538
lp_0283	rrp2	two-component response regulator	Regulatory functions	Two-component regulators	@Intracellular	4.6093	3.79619e-05
lp_0286	pts6C	cellobiose PTS, EIIC	Transport and binding proteins	PTS systems	@Multi-transmembrane	0.416127	0.0178223
lp_0290	lp_0290	transcriptional attenuator, cell envelope-related, LytR family	Regulatory functions	LytR-family regulators	@N-terminally anchored (No CS)	17.1569	8.67067e-06
lp_0291	lp_0291	FAD/FMN-containing dehydrogenase	Hypothetical proteins	Conserved: putative function	@Intracellular	5.84571	1.69585e-05
lp_0298	lp_0298	ABC transporter, permease protein	Transport and binding proteins	Unknown substrate	@Multi-transmembrane	290.949	7.5388e-07
lp_0299	lp_0299	ABC transporter, ATP-binding protein	Transport and binding proteins	Unknown substrate	@Intracellular	1049.62	7.06367e-05
lp_0304	lp_0304	extracellular transglycosylase (putative)	Cell envelope	Cell surface proteins: peptidoglycan-bound	@Secretory(released) (with CS)	0.226557	1.20939e-05
lp_0313	ndh1	NADH dehydrogenase	Energy metabolism	Electron transport	@Intracellular	0.355396	0.00048032
lp_0315	potD	spermidine/putrescine ABC transporter, substrate binding protein	Transport and binding proteins	Amino acids, peptides and amines	@N-terminally anchored (No CS)	0.346393	0.00265843
lp_0329	acdH	acetaldehyde dehydrogenase	Energy metabolism	Fermentation	@Intracellular	2.62528	0.00229569
lp_0333	lp_0333	unknown	Hypothetical proteins	Conserved: other	@Intracellular	0.481012	0.0118494
lp_0337	birA1	biotin--[acetyl-CoA-carboxylase] ligase and biotin operon repressor	Biosynthesis of cofactors, prosthetic groups, and carriers	Biotin	@Intracellular	2.44578	0.0300229
lp_0340	lp_0340	unknown	Hypothetical proteins	Conserved: other	@Intracellular	2.64868	0.00208225
lp_0343	tagG	teichoic acid ABC transporter, permease protein	Transport and binding proteins	Carbohydrates, organic alcohols and acids	@Multi-transmembrane	2.39435	0.00104136
lp_0344	tagH	teichoic acid ABC transporter, ATP-binding protein	Transport and binding proteins	Carbohydrates, organic alcohols and acids	@Intracellular /TMH start AFTER 60	2.3803	0.00104898
lp_0350	hicD1	L-2-hydroxyisocaproate dehydrogenase	Energy metabolism	Amino acids and amines	@Intracellular	2.14509	0.0191756
lp_0357	lp_0357	integral membrane protein	Hypothetical proteins	Conserved: membrane proteins	@Multi-transmembrane	0.315274	0.0010657
lp_0361	lp_0361	unknown	Hypothetical proteins	Not conserved: other	@N-terminally anchored (No CS)	2.24294	0.006395
lp_0381	lp_0381	unknown	Hypothetical proteins	Conserved: other	@Intracellular	0.411595	0.0410907
lp_0384	lp_0384	unknown	Hypothetical proteins	Conserved: other	@Intracellular	2.13043	0.0378101
lp_0397	lp_0397	hydrolase, HAD superfamily, Cof family	Hypothetical proteins	Conserved: putative function	@Intracellular	0.272991	0.0494314
lp_0403	plnR	plantaricin biosynthesis protein PlnR	Cellular processes	Toxin production and resistance (plantaricin)	@N-terminally anchored (No CS)	0.258778	0.000971102
lp_0404	plnL	immunity protein PlnL	Cellular processes	Toxin production and resistance (plantaricin)	@Multi-transmembrane	0.377046	0.000247799
lp_0405	plnK	bacteriocin precursor peptide PlnK (putative)	Cellular processes	Toxin production and resistance (plantaricin)	@Secreted via minor pathways (bacteriocin) (no CS)	0.452059	0.00181936
lp_0409	plnM	immunity protein PlnM	Cellular processes	Toxin production and resistance (plantaricin)	@Multi-transmembrane	2.10819	0.00396956
lp_0426	plnU	integral membrane protein PlnU, membrane-bound protease CAAX family	Cellular processes	Toxin production and resistance (plantaricin)	@Multi-transmembrane	0.444512	0.00666583
lp_0428	plnV	integral membrane protein plnV, membrane-bound protease CAAX family	Cellular processes	Toxin production and resistance (plantaricin)	@Multi-transmembrane	0.496846	0.00641037
lp_0429	plnW	integral membrane protein PlnW, membrane-bound protease CAAX family	Cellular processes	Toxin production and resistance (plantaricin)	@Multi-transmembrane	0.412573	0.00224508
lp_0432	lp_0432	DNA helicase (putative)	DNA metabolism	DNA replication recombination, and repair	@Intracellular	2.23822	0.00261977
lp_0472	lp_0472	integral membrane protein	Hypothetical proteins	Conserved: membrane proteins	@Multi-transmembrane	2.10247	0.00967785
lp_0482	lp_0482	transcription regulator	Regulatory functions	Other	@Intracellular	2.23157	0.00501192
lp_0493	lp_0493	unknown	Hypothetical proteins	Conserved: other	@Intracellular	2.17059	0.0237119
lp_0512	rpmE	ribosomal protein L31	Protein synthesis	Ribosomal proteins: synthesis	@Intracellular	0.418072	0.00111164
lp_0513	lp_0513	unknown	Hypothetical proteins	Conserved: other	@Intracellular	0.235073	8.85593e-05
lp_0527	carA	carbamoyl-phosphate synthase, small subunit	Amino acid biosynthesis	Glutamate family	@Intracellular	3.78125	0.0409814
lp_0536	lp_0536	cell surface protein, ErfK/YbiS/YcfS/YnhG family (putative)	Cell envelope	Murein sacculus and peptidoglycan	@N-terminally anchored (No CS)	3.37472	0.00124562
lp_0554	lp_0554	unknown	Hypothetical proteins	Not conserved: other	@Intracellular	2.62933	0.001831
lp_0586	pts10A	mannose PTS, EIIA	Transport and binding proteins	PTS systems	@Intracellular	2.7461	0.00156081
lp_0594	mleP1	malate transport protein	Transport and binding proteins	Carbohydrates, organic alcohols and acids	@Multi-transmembrane	0.443347	0.0179412
lp_0602	rpiA1	ribose 5-phosphate epimerase	Energy metabolism	Pentose phosphate pathway	@Intracellular	0.204199	7.91112e-06
lp_0603	lp_0603	acetyltransferase (putative)	Hypothetical proteins	Conserved: putative function	@Intracellular	0.212447	7.5493e-06
lp_0622	rplL	ribosomal protein L12/L7	Protein synthesis	Ribosomal proteins: synthesis	@Intracellular	0.376923	0.000153274
lp_0625	lp_0625	prophage P1 protein 2, mitogenic factor, cell surface lipoprotein	Other categories	Phage and prophage related functions	@Lipid anchored	0.279408	6.61778e-05
lp_0628	lp_0628	prophage P1 protein 5, superinfection exclusion (cell surface N-anchored)	Other categories	Phage and prophage related functions	@N-terminally anchored (No CS)	0.12967	1.28339e-06
lp_0629	lp_0629	prophage P1 protein 6	Other categories	Phage and prophage related functions	@Multi-transmembrane	0.172064	4.65184e-06
lp_0688	lp_0688	DNA entry nuclease	Cellular processes	DNA Transformation and competence	@N-terminally anchored (No CS)	0.0247746	0.000473658
lp_0689	lp_0689	cell surface protein, lipoprotein precursor	Cell envelope	Cell surface proteins: lipoproteins	@Lipid anchored	0.030663	0.00191718
lp_0690	lp_0690	integral membrane protein	Hypothetical proteins	Conserved: membrane proteins	@Multi-transmembrane	0.379098	0.000483545
lp_0709	galE1	UDP-glucose 4-epimerase	Purines, pyrimidines, nucleosides and nucleotides	Sugar-nucleotide biosynthesis and interconversions	@Intracellular	0.491988	0.0200873
lp_0730	tagO	undecaprenyl-phosphate N-acetyl-glucosaminyl transferase	Cell envelope	Teichoic acid biosynthesis	@Multi-transmembrane	3.24269	0.000332112
lp_0736	comFC	late competence protein, phosphoribosyltransferase (putative)	Cellular processes	DNA Transformation and competence	@Intracellular	44.7476	6.03811e-05
lp_0758	lp_0758	diguanylate cyclase/phosphodiesterase, EAL domain (putative)	Hypothetical proteins	Conserved: putative function	@Intracellular	0.499457	0.0058589
lp_0764	pgm	phosphoglucomutase	Central intermediary metabolism	Biosynthesis and degradation of polysaccharides	@Intracellular	0.456404	0.00111313
lp_0786	clpP	endopeptidase Clp, proteolytic subunit	Cellular processes	Adaptations and atypical conditions (Clp system)	@Intracellular	3.33655	0.00229058
lp_0822	glmS1	glutamine-fructose-6-phosphate transaminase (isomerizing)	Central intermediary metabolism	Amino sugars	@Intracellular	4.09566	2.64752e-05
lp_0823	lp_0823	diguanylate cyclase/phosphodiesterase, EAL domain	Hypothetical proteins	Conserved: putative function	@Intracellular	0.412493	0.0102356
lp_0824	lp_0824	hydrolase, HAD superfamily, Cof family	Hypothetical proteins	Conserved: putative function	@Intracellular	0.334516	0.000284897
lp_0835	lp_0835	unknown	Hypothetical proteins	Not conserved: other	@Multi-transmembrane	37.3116	0.00205648
lp_0842	ppk	polyphosphate kinase	Central intermediary metabolism	Phosphorus compounds	@Intracellular	0.434321	0.00872017
lp_0875	lp_0875	unknown	Hypothetical proteins	Conserved: other	@Intracellular	10.0332	8.3618e-05
lp_0889	lp_0889	transcription regulator, MarR family	Regulatory functions	MarR-family regulators	@Intracellular	2.73721	0.00582806
lp_0907	lp_0907	integral membrane protein, DedA family	Hypothetical proteins	Conserved: putative function	@Multi-transmembrane	7.02198	5.92549e-05
lp_0915	lp_0915	phage protein	Other categories	Phage and prophage related functions	@Multi-transmembrane	0.229345	0.00111887
lp_0918	lp_0918	unknown	Hypothetical proteins	Conserved: other	@Intracellular	0.459669	0.0468294
lp_0923	lp_0923	cell surface protein precursor	Cell envelope	Cell surface proteins: LPxTG anchor	@LPxTG Cell-wall anchored	0.2771	0.00153273
lp_0924	lp_0924	extracellular protein	Cell envelope	Cell surface proteins: other	@Secretory(released) (with CS)	0.147418	0.00102457
lp_0925	lp_0925	acyltransferase	Cell envelope	Surface polysaccharides, lipopolysaccharides and antigens	@Multi-transmembrane	0.0405457	0.000723563
lp_0926	lp_0926	integral membrane protein	Hypothetical proteins	Conserved: membrane proteins	@Multi-transmembrane	0.34081	9.05777e-05
lp_0927	lp_0927	integral membrane protein	Hypothetical proteins	Conserved: membrane proteins	@Multi-transmembrane	0.325921	0.000288281
lp_0928	lp_0928	unknown	Hypothetical proteins	Conserved: other	@N-terminally anchored (No CS)	0.315866	5.42624e-05
lp_0929	asp1	alkaline shock protein	Cellular processes	Adaptations and atypical conditions (Other)	@Intracellular	0.39932	0.00107883
lp_0930	asp2	alkaline shock protein	Cellular processes	Adaptations and atypical conditions (Other)	@Intracellular	0.425803	0.00514781
lp_0955	azoR2	FMN-dependent NADH-azoreductase (putative)	Energy metabolism	Electron transport	@Intracellular	2.05352	0.00925277
lp_0960	lp_0960	unknown	Hypothetical proteins	Not conserved: other	@Intracellular	3.43709	0.00313461
lp_0965	lp_0965	transcription regulator, ArsR family	Regulatory functions	ArsR-family regulators	@Intracellular	2.01794	0.00936045
lp_0984	lp_0984	unknown	Hypothetical proteins	Conserved: other	@Intracellular	2.1407	0.00810451
lp_1005	als	acetolactate synthase	Energy metabolism	Fermentation	@Intracellular	0.489095	0.0033307
lp_1018	ctsR	transcription repressor of class III stress genes	Regulatory functions	Other	@Intracellular	2.55608	0.00242925
lp_1019	clpC	ATP-dependent Clp protease, ATP-binding subunit ClpC	Cellular processes	Adaptations and atypical conditions (Clp system)	@Intracellular	2.18599	0.00582378
lp_1055	rplO	ribosomal protein L15	Protein synthesis	Ribosomal proteins: synthesis	@Intracellular	0.489716	0.00707889
lp_1063	rplQ	ribosomal protein L17	Protein synthesis	Ribosomal proteins: synthesis	@Intracellular	0.380361	0.000163203
lp_1069	ndh2	NADH dehydrogenase, membrane-anchored	Energy metabolism	Electron transport	@Multi-transmembrane	0.264013	5.81886e-05
lp_1070	lp_1070	lipoprotein precursor, FMN-binding protein	Cell envelope	Cell surface proteins: lipoproteins	@Lipid anchored	0.207894	1.10966e-05
lp_1083	tkt2	transketolase	Energy metabolism	Pentose phosphate pathway	@Intracellular	0.4388	0.013794
lp_1084	aroD1	shikimate 5-dehydrogenase	Amino acid biosynthesis	Aromatic amino-acid family	@Intracellular	0.440628	0.00162157
lp_1086	aroB	3-dehydroquinate synthase	Amino acid biosynthesis	Aromatic amino-acid family	@Intracellular	0.370134	0.0125875
lp_1095	mtsC	manganese ABC transporter, ATP-binding protein	Transport and binding proteins	Cations	@Intracellular	0.159653	0.0104359
lp_1096	mtsB	manganese ABC transporter, permease protein	Transport and binding proteins	Cations	@Multi-transmembrane	0.208107	0.0383668
lp_1097	mtsA	manganese/zinc ABC transporter, substrate binding protein	Transport and binding proteins	Cations	@Secretory(released) (with CS)	0.251092	0.0112891
lp_1103	citR	citrate lyase regulator	Regulatory functions	DeoR-family regulators	@Intracellular	0.464363	0.0129669
lp_1105	mae	malic enzyme, NAD-dependent	Energy metabolism	Fermentation	@Intracellular	0.364946	0.00739591
lp_1106	citC	[citrate (pro-3S)-lyase] ligase	Energy metabolism	TCA cycle	@Intracellular	0.194467	0.000224987
lp_1107	citD	citrate lyase, acyl carrier protein	Energy metabolism	TCA cycle	@Intracellular	0.230164	5.89382e-05
lp_1108	citE	citrate lyase, beta chain	Energy metabolism	TCA cycle	@Intracellular	0.276937	0.000536701
lp_1109	citF	citrate lyase, alpha chain	Energy metabolism	TCA cycle	@Intracellular	0.283309	0.00019883
lp_1112	fum	fumarate hydratase	Energy metabolism	TCA cycle	@Intracellular	3.00169	0.00122019
lp_1118	mleS	malolactic enzyme	Energy metabolism	Organic acids	@Intracellular	0.148024	0.000481811
lp_1119	mleP2	malate transport protein	Transport and binding proteins	Carbohydrates, organic alcohols and acids	@Multi-transmembrane	0.130585	0.00221899
lp_1120	lp_1120	amino acid transport protein	Transport and binding proteins	Amino acids, peptides and amines	@Multi-transmembrane	0.313842	0.00539528
lp_1126	cydB	cytochrome D ubiquinol oxidase, subunit II	Energy metabolism	Electron transport	@Multi-transmembrane	0.361324	0.0004806
lp_1155	pts13C	cellobiose PTS, EIIC	Transport and binding proteins	PTS systems	@Multi-transmembrane	0.0808017	0.00242866
lp_1156	lp_1156	cell surface hydrolase, DUF915 family (putative)	Cell envelope	Cell surface proteins: other	@N-terminally anchored (No CS)	0.122928	0.00293361
lp_1160	cspP	cold shock protein CspP	Cellular processes	Adaptations and atypical conditions (Heat/cold shock)	@Intracellular	0.403487	0.00102133
lp_1175	glpF4	glycerol uptake facilitator protein	Transport and binding proteins	Carbohydrates, organic alcohols and acids	@Multi-transmembrane	0.276267	0.000241583
lp_1198	cps2B	polysaccharide biosynthesis protein; regulator	Cell envelope	Surface polysaccharides, lipopolysaccharides and antigens	@Intracellular	0.245349	0.0403739
lp_1202	cps2F	glycosyltransferase	Cell envelope	Surface polysaccharides, lipopolysaccharides and antigens	@Intracellular	0.210957	0.0106196
lp_1228	lp_1228	transcription regulator, AraC family, N-terminal domain	Regulatory functions	AraC-family regulators	@Intracellular	5.86066	0.012557
lp_1230	lp_1230	transcription regulator, MarR family	Regulatory functions	MarR-family regulators	@Intracellular	0.286295	0.000223237
lp_1239	lp_1239	unknown	Hypothetical proteins	Conserved: other	@Intracellular	0.226518	0.0236935
lp_1261	oppA	oligopeptide ABC transporter, substrate binding protein	Transport and binding proteins	Amino acids, peptides and amines	@Lipid anchored	0.283201	0.000121503
lp_1269	clpE	ATP-dependent Clp protease, ATP-binding subunit ClpE	Cellular processes	Adaptations and atypical conditions (Clp system)	@Intracellular	2.61581	0.0135253
lp_1278	dacA2	serine-type D-Ala-D-Ala carboxypeptidase	Cell envelope	Murein sacculus and peptidoglycan	@Secretory(released) (with CS)	0.3219	0.00102153
lp_1291	lp_1291	unknown	Hypothetical proteins	Conserved: other	@Intracellular	2.51911	0.00182739
lp_1292	lp_1292	acetyltransferase, GNAT family (putative)	Hypothetical proteins	Conserved: putative function	@Intracellular	2.06832	0.00159674
lp_1295	lp_1295	cation transport protein	Transport and binding proteins	Cations	@Multi-transmembrane	0.364203	0.0218788
lp_1298	metH	homocysteine S-methyltransferase (cobalamin-dependent)	Amino acid biosynthesis	Aspartate family	@Intracellular	2.91708	0.000536638
lp_1300	lp_1300	integral membrane protein	Hypothetical proteins	Conserved: membrane proteins	@Multi-transmembrane	3.45444	0.00153758
lp_1303a	sdr	cell surface SD repeat protein precursor	Cell envelope	Cell surface proteins: other	@Multi-transmembrane	8.06015	0.00578325
lp_1310	lp_1310	poly (glycerol-phosphate) alpha-glucosyltransferase (putative)	Cell envelope	Teichoic acid biosynthesis	@Intracellular	3.02001	0.00068643
lp_1325	lp_1325	glycerol-3-phosphate ABC transporter, permease protein (putative)	Transport and binding proteins	Carbohydrates, organic alcohols and acids	@Multi-transmembrane	0.0842987	0.0215411
lp_1362	lp_1362	unknown	Hypothetical proteins	Not conserved: other	@Intracellular	2.49585	0.00366929
lp_1375	metE	homocysteine S-methyltransferase (cobalamin-independent)	Amino acid biosynthesis	Aspartate family	@Intracellular	4.77814	0.000428565
lp_1377	lp_1377	unknown	Hypothetical proteins	Conserved: other	@Intracellular	398.924	1.16922e-06
lp_1378	cysD	sulfate adenylyltransferase	Central intermediary metabolism	Sulfur metabolism	@Intracellular	257.649	9.42443e-07
lp_1379	cysC	adenylylsulfate kinase	Central intermediary metabolism	Sulfur metabolism	@Intracellular	154.497	5.10167e-07
lp_1380	lp_1380	phosphoesterase, DHH family	Hypothetical proteins	Conserved: putative function	@Intracellular	186.68	4.03984e-07
lp_1381	astA	arylsulfate sulfotransferase	Central intermediary metabolism	Sulfur metabolism	@N-terminally anchored (No CS)	79.5016	8.49679e-07
lp_1385	lp_1385	sodium/sulfate symport protein (putative)	Transport and binding proteins	Cations	@Multi-transmembrane	258.176	2.21042e-05
lp_1390	lp_1390	acetyltransferase, GNAT family (putative)	Hypothetical proteins	Conserved: putative function	@Intracellular	0.301258	0.00266824
lp_1397	lp_1397	transcription regulator (putative)	Hypothetical proteins	Not conserved: other	@Intracellular	0.0827788	0.0161109
lp_1410	arcT	aminotransferase (PLP-dependent)	Energy metabolism	Amino acids and amines	@Intracellular	0.462965	0.036985
lp_1412	lp_1412	unknown	Hypothetical proteins	Conserved: other	@Intracellular	2.03227	0.0208636
lp_1419	lp_1419	unknown	Hypothetical proteins	Not conserved: other	@Multi-transmembrane	8.15169	0.0221805
lp_1435	lp_1435	integral membrane protein	Hypothetical proteins	Conserved: membrane proteins	@Intracellular	0.143192	0.00936353
lp_1452	prtM1	peptidylprolyl isomerase	Protein fate	Protein folding and stabilization	@Lipid anchored	2.59033	0.00813915
lp_1467	feoA	ferrous iron transport protein A	Transport and binding proteins	Cations	@Intracellular	2.4913	0.0374052
lp_1484	lp_1484	unknown	Hypothetical proteins	Conserved: other	@Intracellular	0.0949787	0.00106604
lp_1517	rplT	ribosomal protein L20	Protein synthesis	Ribosomal proteins: synthesis	@Intracellular	0.493585	0.00244058
lp_1519	lp_1519	ATPase, AAA family (putative)	Hypothetical proteins	Conserved: putative function	@Intracellular	5.05031	0.000272226
lp_1522	lp_1522	transcription regulator, MarR family (putative)	Regulatory functions	Other	@Intracellular	2.57717	0.018234
lp_1546	lp_1546	prenyltransferase	Biosynthesis of cofactors, prosthetic groups, and carriers	Menaquinone and ubiquinone	@Multi-transmembrane	0.453336	0.0276726
lp_1562	udk	uridine kinase	Purines, pyrimidines, nucleosides and nucleotides	Pyrimidine ribonucleotide biosynthesis	@Intracellular	0.44752	0.00191289
lp_1611	lp_1611	unknown	Hypothetical proteins	Not conserved: other	@Intracellular	5.36987	0.00138016
lp_1637	lp_1637	RNA binding protein (putative)	Hypothetical proteins	Conserved: putative function	@Intracellular	0.363472	0.000580444
lp_1640	rplS	ribosomal protein L19	Protein synthesis	Ribosomal proteins: synthesis	@Intracellular	0.373182	0.000252649
lp_1652	trpE	anthranilate synthase, component I	Amino acid biosynthesis	Aromatic amino-acid family	@Intracellular	4.52474	0.00706974
lp_1665	adh1	alcohol dehydrogenase, zinc-binding	Energy metabolism	Fermentation	@Intracellular	5.28567	0.000634691
lp_1690	lp_1690	integral membrane protein	Hypothetical proteins	Conserved: membrane proteins	@Multi-transmembrane	0.328798	0.00394582
lp_1702	lp_1702	integral membrane protein	Hypothetical proteins	Conserved: membrane proteins	@Multi-transmembrane	0.182382	4.54902e-05
lp_1704	lp_1704	integral membrane protein	Hypothetical proteins	Conserved: membrane proteins	@Multi-transmembrane	0.456405	0.00111139
lp_1705	lp_1705	unknown	Hypothetical proteins	Not conserved: other	@N-terminally anchored (No CS)	0.374745	0.000530597
lp_1708	lp_1708	unknown	Hypothetical proteins	Conserved: other	@Intracellular	0.233398	1.16354e-05
lp_1721	gabT	4-aminobutyrate aminotransferase	Energy metabolism	Amino acids and amines	@Intracellular	3.09608	0.000420779
lp_1722	lp_1722	4-aminobutanoate transport protein	Transport and binding proteins	Amino acids, peptides and amines	@Multi-transmembrane	2.8816	0.0072808
lp_1729	malT	GPH family transporter, carbohydrate proton symport, maltose	Transport and binding proteins	Carbohydrates, organic alcohols and acids	@Multi-transmembrane	4.5578	0.000582613
lp_1730	mapA	maltose phosphorylase	Central intermediary metabolism	Biosynthesis and degradation of polysaccharides	@Intracellular	8.69565	0.00066381
lp_1731	galM2	aldose 1-epimerase	Energy metabolism	Sugars	@Intracellular	2.71478	0.0156833
lp_1742	lp_1742	unknown	Hypothetical proteins	Not conserved: other	@Intracellular	0.0130412	1.17687e-05
lp_1757	lp_1757	transcription regulator, ArsR family	Regulatory functions	ArsR-family regulators	@Intracellular	0.496164	0.0161221
lp_1765	lp_1765	acetyltransferase, GNAT family, N-terminal fragment (putative)	Hypothetical proteins	Conserved: putative function	@Intracellular	0.432494	0.0243542
lp_1767	lp_1767	glycosyl hydrolase, family 25 (putative)	Cellular processes	Murein sacculus and peptidoglycan	@Secretory(released) (with CS)	3.33927	0.000477661
lp_1771	lp_1771	ABC transporter, ATP-binding protein	Transport and binding proteins	Unknown substrate	@Intracellular	0.414371	0.00144275
lp_1773	lp_1773	integral membrane protein	Hypothetical proteins	Not conserved: membrane proteins	@Multi-transmembrane	12.7906	2.20837e-05
lp_1777	esbB	cell wall enzyme	Cell envelope	Cell surface proteins: other	@Intracellular	2.8215	0.0228247
lp_1783	pyrAA2	carbamoyl-phosphate synthase (glutamine-hydrolysing), small chain	Purines, pyrimidines, nucleosides and nucleotides	Pyrimidine ribonucleotide biosynthesis	@Intracellular	0.498249	0.00182335
lp_1803	lp_1803	transport protein	Transport and binding proteins	Unknown substrate	@Multi-transmembrane	0.469014	0.0402973
lp_1816	tarI	D-ribitol-5-phosphate cytidylyltransferase (putative)	Cell envelope	Teichoic acid biosynthesis	@Intracellular	317.937	9.63304e-07
lp_1817	tarJ	ribitol-5-phosphate 2-dehydrogenase (putative)	Cell envelope	Teichoic acid biosynthesis	@Intracellular	390.05	8.68661e-07
lp_1818	tarK	glycosyl/glycerophosphate transferase	Cell envelope	Teichoic acid biosynthesis	@Intracellular	15.4241	1.94256e-06
lp_1819	tarL	glycosyl/glycerophosphate transferase	Cell envelope	Teichoic acid biosynthesis	@Intracellular	48.2298	9.35651e-07
lp_1820	lp_1820	acetyltransferase, GNAT family (putative)	Hypothetical proteins	Conserved: putative function	@Intracellular	3.58668	0.00043144
lp_1834	lp_1834	unknown	Hypothetical proteins	Not conserved: other	@Intracellular	2.61905	0.0267059
lp_1835	msrA2	protein-methionine-S-oxide reductase	Protein fate	Protein modification and repair	@Intracellular	2.57634	0.00154356
lp_1836	mrsB	protein-methionine-S-oxide reductase	Protein fate	Protein modification and repair	@Intracellular	2.62082	0.000891832
lp_1854	lp_1854	GTPase	Other categories	Other	@Intracellular	0.471254	0.0281277
lp_1855	lp_1855	unknown	Hypothetical proteins	Not conserved: other	@Intracellular	5.71924	0.0128833
lp_1856	lp_1856	methonine synthase (cobalamine-independent), C-terminal domain (putative)	Amino acid biosynthesis	Aspartate family	@Intracellular	8.1309	5.15561e-06
lp_1858	mrr	mrr restriction system protein	DNA metabolism	Restriction and modification	@Intracellular	2.31359	0.0458046
lp_1901	lp_1901	unknown	Hypothetical proteins	Not conserved: other	@N-terminally anchored (No CS)	3.27536	0.0118313
lp_1903	clpB	ATP-dependent Clp protease, ATP-binding subunit ClpB	Cellular processes	Adaptations and atypical conditions (Clp system)	@Intracellular	3.7861	0.000148098
lp_1908	lp_1908	integral membrane protein	Hypothetical proteins	Conserved: membrane proteins	@Multi-transmembrane	32.5679	6.07747e-05
lp_1921	lp_1921	transport protein	Transport and binding proteins	Unknown substrate	@Multi-transmembrane	2.64646	0.017265
lp_1922	lp_1922	transcription regulator, MarR family (putative)	Regulatory functions	MarR-family regulators	@Intracellular	2.34262	0.00364129
lp_1939	lp_1939	oxidoreductase	Hypothetical proteins	Conserved: putative function	@Intracellular	3.22079	0.000533962
lp_1991	lp_1991	DNA-3-methyladenine glycosylase II	DNA metabolism	DNA replication recombination, and repair	@Intracellular	3.012	0.0137421
lp_2019	dltA	D-alanine--poly(phosphoribitol) ligase subunit 1	Cell envelope	Teichoic acid biosynthesis	@Intracellular	0.285616	0.00582886
lp_2033	aroI	shikimate kinase	Amino acid biosynthesis	Aromatic amino-acid family	@Intracellular	0.470899	0.0459558
lp_2055	rpsB	ribosomal protein S2	Protein synthesis	Ribosomal proteins: synthesis	@Intracellular	0.409831	0.00061566
lp_2061	lp_2061	unknown	Hypothetical proteins	Conserved: other	@N-terminally anchored (No CS)	0.467335	0.00304087
lp_2101	cps4H	polysaccharide polymerase	Cell envelope	Surface polysaccharides, lipopolysaccharides and antigens	@Multi-transmembrane	11.9633	0.00561801
lp_2112	lp_2112	unknown	Hypothetical proteins	Conserved: other	@Intracellular	3.77328	0.00127137
lp_2142	ica2	glycosyltransferase (putative)	Cell envelope	Surface polysaccharides, lipopolysaccharides and antigens	@Multi-transmembrane	0.474741	0.024792
lp_2147	suhB	myo-inositol-1(or 4)-monophosphatase	Energy metabolism	Sugars	@Intracellular	0.366314	0.00394745
lp_2149	lp_2149	unknown	Hypothetical proteins	Conserved: other	@Intracellular	0.355982	0.000251771
lp_2150	lp_2150	L-lactate dehydrogenase (putative)	Energy metabolism	Fermentation		0.368825	0.0039308
lp_2244	comGE	ComG operon protein 5 precursor	Cellular processes	DNA Transformation and competence	@N-terminally anchored (No CS)	0.139803	0.00642231
lp_2247	comGC	ComG operon protein 3 precursor	Cellular processes	DNA Transformation and competence	@N-terminally anchored (No CS)	0.00880147	0.0264932
lp_2248	comGB	ComG operon protein 2, bacterial type II secretion system protein	Cellular processes	DNA Transformation and competence	@Multi-transmembrane	0.0563563	0.00897088
lp_2269	lp_2269	unknown	Hypothetical proteins	Conserved: other	@Intracellular	2.03459	0.0111231
lp_2325	thiI	thiamine biosynthesis protein ThiI	Biosynthesis of cofactors, prosthetic groups, and carriers	Thiamine	@Intracellular	2.0188	0.00603745
lp_2334	lp_2334	integral membrane protein	Hypothetical proteins	Conserved: membrane proteins	@Multi-transmembrane	0.412098	0.039853
lp_2336	gshAB	glutathione biosynthesis bifunctional protein: glutamate-cysteine ligase/glutathione synthetase	Biosynthesis of cofactors, prosthetic groups, and carriers	Glutathione, thioredoxin, and glutaredoxin	@Intracellular	0.228964	0.00927337
lp_2395	lp_2395	ABC transporter, ATP-binding and permease protein	Transport and binding proteins	Unknown substrate	@Multi-transmembrane	2.29576	0.00935373
lp_2397	lp_2397	prophage P2a protein 59; extracellular polysaccharide deacetylase, lipid-anchored (putative)	Other categories	Phage and prophage related functions	@Lipid anchored	0.370266	0.00548168
lp_2402	lp_2402	prophage P2a protein 55	Other categories	Phage and prophage related functions	@N-terminally anchored (No CS)	0.00401988	8.71086e-09
lp_2405	lp_2405	prophage P2a protein 52	Other categories	Phage and prophage related functions	@Intracellular	0.357117	0.0264967
lp_2449	lp_2449	prophage P2a protein 8	Other categories	Phage and prophage related functions	@Intracellular	0.434073	0.00310652
lp_2451	lp_2451	prophage P2a protein 6; endonuclease	Other categories	Phage and prophage related functions	@Intracellular	0.387819	0.000826018
lp_2488a	lp_2488a	unknown	Hypothetical proteins	Not conserved: other		51.7375	4.37484e-05
lp_2499	lp_2499	ABC transporter, ATP-binding and permease protein	Transport and binding proteins	Unknown substrate	@Multi-transmembrane	0.0630307	0.0102593
lp_2505	hpk7	histidine protein kinase; sensor protein	Regulatory functions	Two-component regulators	@Multi-transmembrane	4.6593	3.58956e-05
lp_2506	rrp7	two-component response regulator	Regulatory functions	Two-component regulators	@Intracellular	3.29555	0.000376556
lp_2507	lp_2507	unknown	Hypothetical proteins	Conserved: other	@Intracellular	2.2142	0.00667036
lp_2508	lp_2508	amino acid regulated enzyme with ACT domain (putative)	Hypothetical proteins	Conserved: putative function	@N-terminally anchored (No CS)	2.41432	0.00169078
lp_2529	lp_2529	unknown	Hypothetical proteins	Not conserved: other	@Intracellular	0.146789	0.00603698
lp_2548	lp_2548	3-hydroxyisobutyrate dehydrogenase related beta-hydroxyacid dehydrogenase	Energy metabolism	Anaerobic	@N-terminally anchored (No CS)	2.60192	0.000688747
lp_2549	lp_2549	integral membrane protein, TerC family	Transport and binding proteins	Other	@Multi-transmembrane	3.60572	0.00033408
lp_2551	hisC	histidinol-phosphate aminotransferase	Amino acid biosynthesis	Histidine family	@Intracellular	3.04462	0.00273408
lp_2552	hisE	phosphoribosyl-ATP pyrophosphatase	Amino acid biosynthesis	Histidine family	@Intracellular	2.32508	0.0102265
lp_2553	hisI	phosphoribosyl-AMP cyclohydrolase	Amino acid biosynthesis	Histidine family	@Intracellular	3.16627	0.00301995
lp_2554	hisF	imidazoleglycerol phosphate synthase, cyclase subunit	Amino acid biosynthesis	Histidine family	@Intracellular	3.12519	0.01183
lp_2556	hisA	phosphoribosylformimino-5-aminoimidazole carboxamideribotide isomerase	Amino acid biosynthesis	Histidine family	@Intracellular	2.70968	0.0264758
lp_2558	hisB	imidazoleglycerol-phosphate dehydratase	Amino acid biosynthesis	Histidine family	@Intracellular	10.3733	0.00111256
lp_2559	hisD	histidinol dehydrogenase	Amino acid biosynthesis	Histidine family	@Intracellular	3.15874	0.0143179
lp_2560	hisG	ATP phosphoribosyltransferase	Amino acid biosynthesis	Histidine family	@Intracellular	3.58929	0.00368136
lp_2561	hisX	histidine--tRNA ligase (putative)	Protein synthesis	tRNA aminoacylation	@Intracellular	3.67495	0.00601826
lp_2563	hisK	histidinol-phosphatase	Amino acid biosynthesis	Histidine family	@Intracellular	2.83453	0.00019024
lp_2564	lp_2564	integral membrane protein	Hypothetical proteins	Conserved: membrane proteins	@Multi-transmembrane	11.1308	1.68956e-05
lp_2566	lp_2566	unknown	Hypothetical proteins	Not conserved: other	@Intracellular	2.23209	0.00659842
lp_2570	asd2	aspartate-semialdehyde dehydrogenase	Amino acid biosynthesis	Aspartate family	@Intracellular	2.21113	0.0109713
lp_2589	lp_2589	unknown	Hypothetical proteins	Conserved: other	@Intracellular	2.30824	0.00253727
lp_2599	lp_2599	transcription regulator, DeoR family	Regulatory functions	DeoR-family regulators	@Intracellular	0.327909	0.0249955
lp_2612	lp_2612	isochorismatase family protein (putative)	Hypothetical proteins	Conserved: putative function	@Intracellular	2.28832	0.00670066
lp_2625	lp_2625	unknown	Hypothetical proteins	Not conserved: other	@Multi-transmembrane	2.39058	0.0342765
lp_2629	pox3	pyruvate oxidase	Energy metabolism	Aerobic	@Intracellular	9.66807	6.36901e-05
lp_2631	lp_2631	lipase/esterase (putative)	Hypothetical proteins	Conserved: putative function	@Intracellular	2.43452	0.00177278
lp_2636	lp_2636	extracellular protein (putative)	Cell envelope	Cell surface proteins: other	@Secretory(released) (with CS)	0.110037	1.19353e-05
lp_2645	acm2	cell wall hydrolase/muramidase	Cell envelope	Murein sacculus and peptidoglycan	@Secretory(released) (with CS)	0.236329	1.81947e-05
lp_2653	rluA	ribosomal large subunit pseudouridylate synthase	Protein synthesis	tRNA and rRNA base modification	@Intracellular	0.410891	0.0217494
lp_2669	lp_2669	unknown	Hypothetical proteins	Conserved: other	@Intracellular	2.35627	0.00137627
lp_2689	lp_2689	transcription regulator, LysR family	Regulatory functions	LysR-family regulators	@Intracellular	4.26301	0.00111033
lp_2690	lp_2690	unknown	Hypothetical proteins	Conserved: other	@Intracellular	2.73233	0.00136639
lp_2697	pyrE	orotate phosphoribosyltransferase	Purines, pyrimidines, nucleosides and nucleotides	Pyrimidine ribonucleotide biosynthesis	@Intracellular	0.100363	0.013255
lp_2698	pyrF	orotidine-5'-phosphate decarboxylase	Purines, pyrimidines, nucleosides and nucleotides	Pyrimidine ribonucleotide biosynthesis	@Intracellular	0.328551	0.0178013
lp_2699	pyrD	dihydroorotate oxidase	Purines, pyrimidines, nucleosides and nucleotides	Pyrimidine ribonucleotide biosynthesis	@Intracellular	0.201599	0.00538176
lp_2700	pyrAB	carbamoyl-phosphate synthase, pyrimidine-specific, large chain	Purines, pyrimidines, nucleosides and nucleotides	Pyrimidine ribonucleotide biosynthesis	@Intracellular	0.218952	0.00138357
lp_2701	pyrAA	carbamoyl-phosphate synthase, pyrimidine-specific, small chain	Purines, pyrimidines, nucleosides and nucleotides	Pyrimidine ribonucleotide biosynthesis	@Intracellular	0.192105	0.00371137
lp_2702	pyrC	dihydroorotase	Purines, pyrimidines, nucleosides and nucleotides	Pyrimidine ribonucleotide biosynthesis	@Intracellular	0.149649	0.00323365
lp_2710	lp_2710	purine transport protein	Transport and binding proteins	Nucleosides, purines and pyrimidines	@Multi-transmembrane	0.180021	0.00110966
lp_2712	lp_2712	purine transport protein (putative)	Transport and binding proteins	Nucleosides, purines and pyrimidines	@Multi-transmembrane	0.183922	0.000223631
lp_2713	lp_2713	unknown	Hypothetical proteins	Conserved: other	@Intracellular	0.223962	0.00394694
lp_2714	lp_2714	diguanylate cyclase/phosphodiesterase, EAL domain (putative)	Hypothetical proteins	Conserved: putative function	@N-terminally anchored (No CS)	0.264545	0.00991061
lp_2739	lp_2739	ABC transporter, ATP-binding protein	Transport and binding proteins	Unknown substrate	@Intracellular	0.171158	0.00606888
lp_2748	lp_2748	unknown	Hypothetical proteins	Not conserved: other	@Intracellular	5.09205	0.000691214
lp_2751	cblA1	cystathionine beta-lyase	Amino acid biosynthesis	Aspartate family	@Intracellular	0.432396	0.0233
lp_2755	lp_2755	integral membrane protein (putative)	Hypothetical proteins	Conserved: membrane proteins	@Multi-transmembrane	0.469821	0.00104015
lp_2774	lp_2774	ABC transporter, ATP-binding protein	Transport and binding proteins	Unknown substrate	@Intracellular	2.38506	0.0189255
lp_2776	dsdA	D-serine ammonia-lyase (putative)	Energy metabolism	Amino acids and amines	@Intracellular	2.032	0.00394407
lp_2788	panE2	2-dehydropantoate 2-reductase	Biosynthesis of cofactors, prosthetic groups, and carriers	Pantothenate and coenzyme A	@Intracellular	2.9699	0.000250711
lp_2795	lp_2795	cell surface protein precursor	Cell envelope	Cell surface proteins: LPxTG anchor	@LPxTG Cell-wall anchored	0.0248813	0.00287529
lp_2809	lp_2809	extracellular protein (putative)	Cell envelope	Cell surface proteins: other	@N-terminally anchored (No CS)	3.071	0.000181515
lp_2810	lp_2810	glycosyl hydrolase, family 25 (putative)	Cell envelope	Murein sacculus and peptidoglycan	@N-terminally anchored (No CS)	2.8604	0.0007581
lp_2812	lp_2812	extracellular protein, membrane-anchored (putative)	Cell envelope	Cell surface proteins: membrane bound	@N-terminally anchored (No CS)	6.88883	7.09873e-05
lp_2826	lp_2826	reductase (putative)	Hypothetical proteins	Conserved: putative function	@Intracellular	0.127999	1.53391e-05
lp_2842	lp_2842	transcription regulator, LysR family	Regulatory functions	LysR-family regulators	@Intracellular	3.17555	0.000729829
lp_2845	lp_2845	extracellular transglycosylase (putative)	Cell envelope	Cell surface proteins: peptidoglycan-bound	@N-terminally anchored (with CS)	17.2555	7.83346e-06
lp_2854	lp_2854	transcription regulator, MerR family	Regulatory functions	MerR-family regulators	@Intracellular	2.43393	0.0109485
lp_2871	lp_2871	transcription regulator, LysR family	Regulatory functions	LysR-family regulators	@Intracellular	2.42287	0.00502412
lp_2873	adh2	alcohol dehydrogenase, zinc-binding	Energy metabolism	Fermentation	@Intracellular	2.17587	0.0126705
lp_2883	lp_2883	unknown	Hypothetical proteins	Not conserved: other	@Intracellular	2.79743	0.00110632
lp_2901	lp_2901	ABC transporter (putative)	Transport and binding proteins	Unknown substrate	@Multi-transmembrane	0.136961	0.00471256
lp_2902	lp_2902	transcription regulator, TetR family	Regulatory functions	TetR/AcrR-family regulators	@Intracellular	0.286394	0.00470819
lp_2909	lp_2909	acetyltransferase, GNAT family (putative)	Hypothetical proteins	Conserved: putative function	@Intracellular	3.82378	0.000251286
lp_2912	lp_2912	ABC transporter, ATP-binding protein	Transport and binding proteins	Unknown substrate	@Intracellular	0.490124	0.00461253
lp_2918	ropB	transcription regulator, TetR family	Regulatory functions	Other	@Intracellular	0.216463	0.00541214
lp_2920	lp_2920	amino acid or peptide transport protein, proline-containing (putative)	Transport and binding proteins	Amino acids, peptides and amines	@Multi-transmembrane	3.07119	0.00632988
lp_2923	lp_2923	lipase/esterase (putative)	Hypothetical proteins	Conserved: putative function	@Intracellular	2.34783	0.035906
lp_2927	pts21A	PTS, EIIA	Transport and binding proteins	PTS systems	@Intracellular	5.93548	0.00332873
lp_2931	nrdG	anaerobic ribonucleotide reductase activator protein	Purines, pyrimidines, nucleosides and nucleotides	Pyrimidine ribonucleotide biosynthesis	@Intracellular	0.482595	0.011118
lp_2932	nrdD	anaerobic ribonucleoside-triphosphate reductase	Purines, pyrimidines, nucleosides and nucleotides	Pyrimidine ribonucleotide biosynthesis	@Intracellular	0.413716	0.00585589
lp_2934	lp_2934	lipoprotein precursor	Cell envelope	Cell surface proteins: lipoproteins	@Lipid anchored	0.467671	0.00374555
lp_2948	lp_2948	unknown	Hypothetical proteins	Conserved: other	@Intracellular /TMH start AFTER 60	0.050702	0.000211957
lp_2956	lp_2956	esterase/lipase (putative)	Hypothetical proteins	Conserved: putative function	@Intracellular	3.20058	0.0195628
lp_2960	lp_2960	acyltransferase (putative)	Hypothetical proteins	Conserved: putative function		0.343662	0.000249156
lp_2979	lp_2979	acetoin utilization protein (putative)	Hypothetical proteins	Conserved: putative function		0.233413	0.0191184
lp_2981	livE	branched-chain amino acid ABC transporter, ATP-binding protein	Transport and binding proteins	Amino acids, peptides and amines	@Intracellular	0.162997	0.0429216
lp_2982	livD	branched-chain amino acid ABC transporter, ATP-binding protein	Transport and binding proteins	Amino acids, peptides and amines	@Intracellular	0.187931	0.0238453
lp_2987	lp_2987	unknown	Hypothetical proteins	Conserved: other	@Intracellular	0.382558	0.000289385
lp_2992	mntH2	manganese transport protein	Transport and binding proteins	Cations	@Multi-transmembrane	0.0504216	0.00016494
lp_2993	lp_2993	nucleotide-binding protein, universal stress protein UspA family	cellular processes	adaptation and atypical conditions: other	@Intracellular	0.0798639	0.000149365
lp_3008	pts23A	cellobiose PTS, EIIA	Transport and binding proteins	PTS systems	@Intracellular	0.0241841	8.30484e-07
lp_3013	lp_3013	transcription regulator, MerR family	Regulatory functions	MerR-family regulators	@Intracellular	3.1712	0.00018234
lp_3015	lp_3015	extracellular transglycosylase (putative)	Cell envelope	Cell surface proteins: peptidoglycan-bound	@Secretory(released) (with CS)	2.63069	0.0144299
lp_3019	lp_3019	extracellular protein (putative)	Cell envelope	Cell surface proteins: membrane bound	@N-terminally anchored (No CS)	0.297022	0.00605653
lp_3033	lp_3033	short-chain dehydrogenase/oxidoreductase	Energy metabolism	Aerobic	@Secretory(released) (with CS)	6.36282	0.0405774
lp_3040	lp_3040	ABC transporter, ATP-binding protein	Transport and binding proteins	Unknown substrate	@Multi-transmembrane	0.443997	0.0373722
lp_3045	lp_3045	short-chain dehydrogenase/oxidoreductase	Energy metabolism	Aerobic	@Intracellular	0.425442	0.00110388
lp_3047	lp_3047	unknown	Hypothetical proteins	Not conserved: other	@Intracellular	2.58791	0.0107121
lp_3050	lp_3050	extracellular transglycosylase, membrane-bound (putative)	Cell envelope	Cell surface proteins: membrane bound	@N-terminally anchored (with CS)	4.73342	0.0100212
lp_3051	dhaT	1,3-propanediol dehydrogenase	Fatty acid and phospholipid metabolism	Glycerolipid metabolism	@Intracellular	2.9456	0.0020903
lp_3059	aapA	adherence-associated protein	Cell envelope	Cell surface proteins: LPxTG anchor	@LPxTG Cell-wall anchored	0.409326	0.00519603
lp_3077	lp_3077	extracellular protein (putative)	Cell envelope	Cell surface proteins: other	@N-terminally anchored (No CS)	3.50096	6.98736e-05
lp_3085	asnB2	asparagine synthase (glutamine-hydrolysing)	Amino acid biosynthesis	Glutamate family	@Intracellular	6.49541	2.33788e-05
lp_3088	hpk10	histidine protein kinase; sensor protein	Regulatory functions	Two-component regulators	@Multi-transmembrane	2.89178	0.00137475
lp_3093	lp_3093	muramidase (putative)	Cell envelope	Murein sacculus and peptidoglycan	@N-terminally anchored (No CS)	0.199777	0.000273537
lp_3094	lp_3094	unknown	Hypothetical proteins	Conserved: other	@Intracellular	0.287562	0.00395468
lp_3129	lp_3129	unknown	Hypothetical proteins	Not conserved: other	@Multi-transmembrane	3.20948	0.0192752
lp_3139	lp_3139	integral membrane protein (putative)	Hypothetical proteins	Not conserved: membrane poteins	@Multi-transmembrane	0.0741208	0.0210358
lp_3142	lp_3142	unknown	Hypothetical proteins	Conserved: other	@Intracellular	2.4	0.00974921
lp_3175	lp_3175	integral membrane protein	Hypothetical proteins	Conserved: membrane proteins	@Multi-transmembrane	0.315617	0.0422844
lp_3177	lp_3177	integral membrane protein	Hypothetical proteins	Conserved: membrane proteins	@Multi-transmembrane	0.064695	0.0144826
lp_3178	lp_3178	extracellular protein (putative)	Cell envelope	Cell surface proteins: other	@Secretory(released) (with CS)	0.0364071	0.00534066
lp_3184	lp_3184	branched-chain amino acid transport protein	Transport and binding proteins	Amino acids, peptides and amines	@Multi-transmembrane	0.245211	0.0260489
lp_3193	prtM2	peptidylprolyl isomerase	Protein fate	Protein folding and stabilization	@Lipid anchored	0.0992335	2.30711e-05
lp_3194	guaB	IMP dehydrogenase	Purines, pyrimidines, nucleosides and nucleotides	Purine ribonucleotide biosynthesis		2.0766	0.00320422
lp_3207	lp_3207	aminotransferase	Energy metabolism	Amino acids and amines	@Intracellular	0.167098	1.19456e-05
lp_3209	lp_3209	ABC transporter, substrate binding protein, cystine	Transport and binding proteins	Amino acids, peptides and amines	@Lipid anchored	0.398846	0.000415688
lp_3215	lp_3215	unknown	Hypothetical proteins	Not conserved: other	@N-terminally anchored (No CS)	3.04152	0.028964
lp_3225	lp_3225	ABC transporter, ATP-binding protein	Transport and binding proteins	Unknown substrate	@Intracellular	0.274504	0.0110712
lp_3237	lp_3237	hydrolase, HAD superfamily, Cof family	Hypothetical proteins	Conserved: putative function	@Intracellular	3.19073	0.0208217
lp_3255	lrgB	murein hydrolase regulator (putative)	Cell envelope	Murein sacculus and peptidoglycan	@Multi-transmembrane	0.18402	0.0384488
lp_3263	crtM	dehydrosqualene synthase	Biosynthesis of cofactors, prosthetic groups, and carriers	Other	@Intracellular	0.350632	0.00127766
lp_3275	lp_3275	extracellular protein, membrane-anchored (putative)	Cell envelope	Cell surface proteins: membrane bound	@N-terminally anchored (No CS)	0.314159	0.0190849
lp_3278	lp_3278	amino acid transport protein	Transport and binding proteins	Amino acids, peptides and amines	@Multi-transmembrane	0.0370914	0.00106602
lp_3279	kup2	potassium uptake protein	Transport and binding proteins	Cations	@Multi-transmembrane	2.59025	0.00281098
lp_3288	lp_3288	cation efflux protein	Transport and binding proteins	Cations	@Multi-transmembrane	0.493255	0.0475316
lp_3303	lp_3303	multidrug transport protein	Transport and binding proteins	Multidrug resistance	@Multi-transmembrane	0.31983	0.00904819
lp_3305	lp_3305	unknown	Hypothetical proteins	Conserved: other	@Intracellular	2.3934	0.00067235
lp_3310	lp_3310	integral membrane protein	Hypothetical proteins	Conserved: membrane proteins	@Multi-transmembrane	0.372865	0.0269508
lp_3327	lp_3327	cadmium-/zinc-/cobalt- transporting ATPase	Transport and binding proteins	Cations	@Multi-transmembrane	0.321959	0.00314454
lp_3339	lp_3339	amino acid transport protein	Transport and binding proteins	Amino acids, peptides and amines	@Multi-transmembrane	3.31184	0.0416301
lp_3343	lp_3343	unknown	Hypothetical proteins	Conserved: other	@Intracellular	2.41969	0.0221179
lp_3344	lp_3344	transcription regulator, MarR family	Regulatory functions	MarR-family regulators	@Intracellular	2.48063	0.0113555
lp_3351	lp_3351	unknown	Hypothetical proteins	Not conserved: other	@Intracellular	2.41508	0.00393213
lp_3356	lp_3356	acetyltransferase, GNAT family	Hypothetical proteins	Conserved: other	@Intracellular	4.36659	5.33949e-05
lp_3391	lp_3391	prophage P3 protein 0	Other categories	Phage and prophage related functions	@Intracellular	0.374857	0.0210635
lp_3398	pacL3	cation transporting P-type ATPase	Transport and binding proteins	Cations	@Multi-transmembrane	13.6035	3.71384e-06
lp_3407	uppP	undecaprenyl-diphosphatase	Cell envelope	Murein sacculus and peptidoglycan	@Multi-transmembrane	0.459015	0.0120345
lp_3408	lp_3408	DNA/RNA unwinding protein (putative)	Hypothetical proteins	Conserved: putative function	@Intracellular	0.416249	0.00210072
lp_3409	lp_3409	transcription regulator (putative)	Regulatory functions	TetR/AcrR-family regulators	@Intracellular	0.415536	0.00207225
lp_3412	lp_3412	extracellular protein	Cell envelope	Cell surface proteins: other	@Secretory(released) (with CS)	0.0268514	5.42846e-05
lp_3413	lp_3413	cell surface protein precursor, DUF916 family	Cell envelope	Cell surface proteins: other	@LPxTG Cell-wall anchored	0.0227278	1.7408e-07
lp_3414	lp_3414	extracellular protein	Cell envelope	Cell surface proteins: other	@Secretory(released) (with CS)	0.0114152	1.2953e-05
lp_3415	lp_3415	transcription regulator, AraC family	Regulatory functions	Other	@Intracellular	0.0928571	0.0191144
lp_3417	lp_3417	transcription regulator, TetR family (putative)	Regulatory functions	TetR/AcrR-family regulators	@Intracellular	2.06375	0.0115562
lp_3435	cadA	cadmium transporting P-type ATPase	Transport and binding proteins	Cations	@Multi-transmembrane	0.230178	0.0434203
lp_3444	lp_3444	transcription regulator, Crp family	Regulatory functions	Crp/FNR-family regulators	@Intracellular	2.05906	0.026093
lp_3449	nox5	NADH oxidase	Energy metabolism	Aerobic	@Intracellular	5.22721	8.57343e-05
lp_3471	ram1	alpha-L-rhamnosidase	Central intermediary metabolism	Biosynthesis and degradation of polysaccharides	@Intracellular	0.0170907	0.0344464
lp_3513	pts30BCA	beta-glucosides PTS, EIIBCA	Transport and binding proteins	PTS systems	@Multi-transmembrane	12.5009	0.0433915
lp_3524	lp_3524	PTS-associated protein	Hypothetical proteins	Conserved: putative function	@Intracellular	4.33208	0.0385898
lp_3554	araA	L-arabinose isomerase	Energy metabolism	Sugars	@Intracellular	4.9529	0.0289228
lp_3556	araB	L-ribulokinase	Energy metabolism	Sugars	@Intracellular	15.7324	0.0237321
lp_3577	lp_3577	integral membrane protein	Hypothetical proteins	Conserved: membrane proteins	@Multi-transmembrane	0.120989	8.7364e-06
lp_3578	kat	catalase	Cellular processes	Adaptations and atypical conditions (Other)	@Intracellular	2.0168	0.00372911
lp_3597	rhaR	transcription regulator, AraC family, GlcNAc -like induced	Regulatory functions	AraC-family regulators	@Intracellular	2.11463	0.0492694
lp_3607	iolE	2-keto-myo-inositol dehydratase (promiscuous)	Energy metabolism	Sugars	@Intracellular	3.49385	0.0201553
lp_3608	lp_3608	myo-inositol 2-dehydrogenase -like (promiscuous)	Energy metabolism	Sugars	@Intracellular	4.04887	0.0106944
lp_3638	yesN	two-component response regulator	Regulatory functions	Two-component regulators	@Intracellular	0.352357	0.02079
lp_3639	yesM	histidine protein kinase; sensor protein	Regulatory functions	Two-component regulators	@Multi-transmembrane	0.316392	0.0378554
lp_3640	lp_3640	integral membrane protein	Hypothetical proteins	Conserved: membrane proteins	@Multi-transmembrane	0.307716	0.0144343
lp_3658	rbsU	transporter, ribose	Transport and binding proteins	Carbohydrates, organic alcohols and acids	@Multi-transmembrane	5.87551	0.00548673
lp_3659	rbsD	D-ribose mutarotase	Energy metabolism	Sugars	@Intracellular	2.81399	0.019237
lp_3660	rbsK1	ribokinase	Energy metabolism	Sugars	@Intracellular	6.81091	0.00182603
